# Supplementary material for: Detection and Quantification of Corn Starch and Wheat Flour as Adulterants in Milk Powder by Raman Spectroscopy Coupled with Chemometric Routines
Source: Sensors (Basel). 2026 Feb 18;26(4):1304. doi: 10.3390/s26041304 (PMC12944320; doi:10.3390/s26041304)
Supplement: Supplementary file 1 [file sensors-26-01304-s001.zip]

Archive with 1 entries (1 files):
- sensors-4125761-supplementary.pdf
